# Supplementary material for: More Nutritional Support on the Wards after a Previous Intensive Care Unit Stay: A nutritionDay Analysis in 136,667 Patients
Source: Nutrients. 2023 Aug 11;15(16):3545. doi: 10.3390/nu15163545 (PMC10459371; doi:10.3390/nu15163545)
Supplement: Supplementary file 1 [file nutrients-15-03545-s001.zip]

Archive with 1 entries (1 files):
- nutrients-2481161-supplementary.xlsx
