# Supplementary material for: More Nutritional Support on the Wards after a Previous Intensive Care Unit Stay: A nutritionDay Analysis in 136,667 Patients
Source: Nutrients. 2023 Aug 11;15(16):3545. doi: 10.3390/nu15163545 (PMC10459371; doi:10.3390/nu15163545)
Supplement: Supplementary file 1 [file nutrients-15-03545-s001.zip › nutrients-2481161-supplementary.xlsx]

## Sheet: Figure S1
Figure S1. Hospital mortality in all patients according to amount eaten on nutritionDay and nutritional therapy, n= 136 667
A mortality of 0.05 means 5%.
NT=nutritional therapy, EN=enteral nutrition, PN=parenteral nutrition, ONS=oral nutritional supplements
Missing data were excluded.

## Sheet: Table S1
Table S1. Nutritional therapy in patients eating the full meal, half to a quarter or nothing on nutritionDay, n=136 667
		non-ICU patients (%)	post-ICU patients (%)
Patients eating full meal	no NT	86.0001	75.2834
	EN	3.45015	5.48583
	PN	1.16146	2.06478
	ONS	8.62739	14.7166
	EN & PN	0.263693	0.951417
	(EN or PN) & ONS	0.497192	1.49798
Patients eating half/quarter of meal	no NT	79.4399	67.9767
	EN	3.43357	5.957
	PN	2.03011	3.94783
	ONS	13.3883	17.448
	EN & PN	0.600548	1.90342
	(EN or PN) & ONS	1.10753	2.76701
Patients eathing nothing	no NT	70.6114	44.1871
	EN	8.107	21.8531
	PN	9.95885	15.6469
	ONS	7.93651	8.04196
	EN & PN	2.04585	6.99301
	(EN or PN) & ONS	1.34039	3.27797
NT=nutritional therapy, EN=enteral nutrition, PN=parenteral nutrition, ONS=oral nutritional supplements
Missing data were excluded.

## Sheet: Table S2
Table S2. Use of any enteral nutrition associated with a previous ICU stay and other risk factors, multivariable logistic regression, n=136 667
	no previous ICU stay			previous ICU stay
	OR	95% lower limit	95% upper limit	OR	95% lower limit	95% upper limit
female	1	1	1	1	1	1
male	1.11	1.05	1.17	1.09	1.03	1.16
(18-30] a	0.85	0.74	0.97	0.85	0.75	0.97
(30-40] a	0.78	0.69	0.89	0.79	0.7	0.89
(40-50] a	0.88	0.79	0.97	0.87	0.79	0.97
(50-60] a	0.98	0.91	1.06	0.98	0.9	1.06
(60-70] a	1	1	1	1	1	1
(70-80] a	0.95	0.88	1.02	0.96	0.89	1.03
(80-90] a	0.9	0.81	0.99	0.93	0.85	1.03
>=90 a	0.9	0.77	1.05	0.96	0.82	1.12
bmi <18.5	1.47	1.36	1.59	1.48	1.37	1.61
bmi (18.5-25]	1	1	1	1	1	1
bmi (25-30]	0.8	0.75	0.85	0.79	0.74	0.84
bmi >=30	0.72	0.65	0.79	0.71	0.64	0.78
weight idem	1	1	1	1	1	1
weight gained	0.9	0.81	1.01	0.91	0.82	1.02
weight lost	1.09	1.01	1.17	1.07	1	1.16
weight change unkown	1.39	1.23	1.57	1.37	1.22	1.55
walk alone	1	1	1	1	1	1
with assistance	0.98	0.9	1.07	0.96	0.88	1.04
bedridden	2.42	2.19	2.67	2.28	2.07	2.52
health status very good	0.74	0.66	0.83	0.75	0.66	0.84
health status good	1	1	1	1	1	1
health status fair	1.07	0.99	1.15	1.06	0.99	1.15
health status poor	1.15	1.05	1.26	1.16	1.06	1.27
meal all	1	1	1	1	1	1
meal less than half	0.97	0.9	1.06	0.96	0.89	1.05
meal less than quarter	1.21	1.09	1.34	1.19	1.07	1.31
meal nothing allowed	2.81	2.49	3.17	2.77	2.45	3.13
meal nothing not allowed	3.06	2.69	3.47	3.01	2.65	3.41
LOSnd 0 days	1	1	1	1	1	1
LOSnd 1 days	1.53	1	2.32	1.56	1.03	2.36
LOSnd 2 days	1.89	1.26	2.85	1.92	1.28	2.89
LOSnd 3 days	2.39	1.59	3.59	2.39	1.6	3.59
LOSnd 4 days	2.53	1.66	3.85	2.47	1.63	3.76
LOSnd 5-6 days	2.38	1.58	3.59	2.3	1.53	3.47
LOSnd 7-8 days	2.72	1.81	4.08	2.58	1.72	3.88
LOSnd 9-12 days	3.07	2.04	4.63	2.88	1.91	4.34
LOSnd 2 weeks	3.49	2.31	5.26	3.22	2.14	4.85
LOSnd 3 weeks	4.09	2.72	6.14	3.67	2.45	5.51
LOSnd 4 weeks +	6.08	4	9.24	5.35	3.52	8.13
preoperative	0.75	0.64	0.87	0.73	0.63	0.85
postoperative	1.12	1	1.25	1	0.89	1.12
surgery undefined	0.99	0.81	1.2	0.97	0.8	1.18
no surgery	1	1	1	1	1	1
no previous ICU stay				1	1	1
previous ICU stay				1.98	1.82	2.16
Missing data were excluded.
LOSnd: Hospital length of stay before nutritionDay, a: years, BMI in kg/m2

## Sheet: Table S3
Table S3. Use of any parenteral nutrition associated with a previous ICU stay and other risk factors, multivariable logistic regression, n=136 667
	no previous ICU stay			previous ICU stay
	OR	95% lower limit	95% upper limit	OR	95% lower limit	95% upper limit
female	1	1	1	1	1	1
male	1.12	1.06	1.19	1.12	1.05	1.18
(18-30] a	0.76	0.65	0.89	0.76	0.65	0.89
(30-40] a	0.91	0.8	1.03	0.91	0.81	1.03
(40-50] a	0.92	0.82	1.03	0.92	0.82	1.03
(50-60 ]a	1.01	0.93	1.11	1.01	0.93	1.11
(60-70] a	1	1	1	1	1	1
(70-80] a	0.99	0.91	1.08	1	0.92	1.09
(80-90] a	0.79	0.71	0.87	0.81	0.73	0.89
>=90 a	0.73	0.62	0.87	0.76	0.64	0.9
bmi <18.5	1.75	1.61	1.9	1.76	1.62	1.91
bmi (18.5-25]	1	1	1	1	1	1
bmi (25-30]	0.72	0.67	0.78	0.72	0.66	0.77
bmi >=30	0.49	0.44	0.54	0.48	0.43	0.54
weight idem	1	1	1	1	1	1
weight gained	0.91	0.79	1.06	0.92	0.79	1.07
weight lost	1.17	1.08	1.27	1.17	1.08	1.26
weight change unkown	1	0.85	1.17	0.99	0.84	1.16
walk alone	1	1	1	1	1	1
with assistance	0.85	0.78	0.93	0.84	0.77	0.91
bedridden	0.98	0.88	1.08	0.94	0.84	1.04
health status very good	0.73	0.63	0.84	0.73	0.63	0.84
health status good	1	1	1	1	1	1
health status fair	1.29	1.18	1.41	1.29	1.18	1.41
health status poor	1.97	1.78	2.18	1.98	1.79	2.19
meal all	1	1	1	1	1	1
meal less than half	1.48	1.34	1.64	1.47	1.33	1.63
meal less than quarter	2.67	2.4	2.96	2.64	2.37	2.93
meal nothing allowed	4.97	4.39	5.62	4.93	4.35	5.57
meal nothing not allowed	11.01	9.77	12.41	10.93	9.69	12.32
LOSnd 0 days	1	1	1	1	1	1
LOSnd 1 days	0.61	0.42	0.88	0.61	0.42	0.89
LOSnd 2 days	0.92	0.64	1.34	0.93	0.64	1.35
LOSnd 3 days	1.14	0.8	1.64	1.15	0.8	1.64
LOSnd 4 days	1.19	0.82	1.72	1.18	0.82	1.7
LOSnd 5-6 days	1.31	0.91	1.89	1.29	0.89	1.86
LOSnd 7-8 days	1.69	1.17	2.43	1.63	1.13	2.36
LOSnd 9-12 days	1.72	1.2	2.48	1.66	1.15	2.39
LOSnd 2 weeks	2	1.39	2.87	1.9	1.32	2.74
LOSnd 3 weeks	1.99	1.39	2.85	1.86	1.3	2.67
LOSnd 4 weeks +	2.55	1.75	3.72	2.35	1.61	3.44
preoperative	1.46	1.28	1.66	1.44	1.26	1.65
postoperative	1.94	1.73	2.17	1.81	1.62	2.03
surgery undefined	2.05	1.69	2.48	2.03	1.68	2.46
no surgery	1	1	1	1	1	1
no previous ICU stay				1	1	1
previous ICU stay				1.5	1.35	1.67
Missing data were excluded.
LOSnd: Hospital length of stay before nutritionDay, a: years, BMI in kg/m2

## Sheet: Table S4
Table S4. Use of any oral nutritional supplement (ONS) associated with a previous ICU stay and other risk factors, multivariable logistic regression, n= 136 667
	no previous ICU stay			previous ICU stay
	OR	95% lower limit	95% upper limit	OR	95% lower limit	95% upper limit
female	1	1	1	1	1	1
male	1.04	1	1.08	1.03	0.99	1.08
(18-30] a	0.7	0.63	0.78	0.7	0.63	0.79
(30-40] a	0.71	0.64	0.79	0.71	0.64	0.79
(40-50] a	0.84	0.78	0.91	0.84	0.78	0.91
(50-60] a	0.95	0.89	1.01	0.95	0.89	1.01
(60-70] a	1	1	1	1	1	1
(70-80] a	1.03	0.97	1.09	1.03	0.97	1.09
(80-90] a	1.32	1.22	1.42	1.34	1.24	1.44
>=90 a	1.56	1.41	1.72	1.59	1.44	1.76
bmi <18.5	1.6	1.5	1.71	1.61	1.51	1.71
bmi (18.5-25]	1	1	1	1	1	1
bmi (25-30]	0.67	0.64	0.71	0.67	0.64	0.71
bmi >=30	0.59	0.55	0.63	0.59	0.55	0.63
weight idem	1	1	1	1	1	1
weight gained	1.11	1.02	1.21	1.11	1.02	1.21
weight lost	1.77	1.68	1.87	1.76	1.67	1.86
weight change unkown	1.24	1.12	1.37	1.23	1.12	1.36
walk alone	1	1	1	1	1	1
with assistance	1.41	1.33	1.48	1.39	1.32	1.47
bedridden	1.37	1.27	1.47	1.34	1.24	1.44
health status very good	0.85	0.78	0.92	0.85	0.78	0.93
health status good	1	1	1	1	1	1
health status fair	1.17	1.11	1.23	1.17	1.11	1.23
health status poor	1.19	1.11	1.27	1.19	1.12	1.27
meal all	1	1	1	1	1	1
meal less than half	1.35	1.28	1.42	1.34	1.28	1.42
meal less than quarter	1.49	1.4	1.58	1.48	1.39	1.57
meal nothing allowed	1.2	1.1	1.31	1.19	1.09	1.3
meal nothing not allowed	0.62	0.56	0.69	0.62	0.55	0.69
LOSnd 0 days	1	1	1	1	1	1
LOSnd 1 days	0.42	0.31	0.57	0.43	0.31	0.58
LOSnd 2 days	0.54	0.39	0.74	0.54	0.4	0.74
LOSnd 3 days	0.69	0.51	0.95	0.69	0.51	0.95
LOSnd 4 days	0.75	0.54	1.02	0.74	0.54	1.01
LOSnd 5-6 days	0.86	0.63	1.18	0.85	0.62	1.17
LOSnd 7-8 days	1.1	0.8	1.5	1.08	0.79	1.47
LOSnd 9-12 days	1.2	0.88	1.65	1.18	0.86	1.61
LOSnd 2 weeks	1.48	1.08	2.02	1.44	1.05	1.97
LOSnd 3 weeks	1.66	1.21	2.27	1.6	1.17	2.2
LOSnd 4 weeks +	1.52	1.1	2.1	1.46	1.06	2.01
preoperative	0.77	0.69	0.86	0.76	0.69	0.85
postoperative	0.78	0.72	0.84	0.74	0.69	0.8
surgery undefined	0.55	0.46	0.65	0.54	0.46	0.65
no surgery	1	1	1	1	1	1
no previous ICU stay				1	1	1
previous ICU stay				1.34	1.25	1.44
Missing data were excluded.
LOSnd: Hospital length of stay before nutritionDay, a: years, BMI in kg/m2
